# Supplementary material for: ﻿Leptanillavoldemort sp. nov., a gracile new species of the hypogaeic ant genus Leptanilla (Hymenoptera, Formicidae) from the Pilbara, with a key to Australian Leptanilla
Source: Zookeys. 2024 Apr 11;1197:171–82. doi: 10.3897/zookeys.1197.114072 (PMC11033553; doi:10.3897/zookeys.1197.114072)
Supplement: XML Treatment for Leptanilla voldemort [file zookeys.1197.114072-treatment1.xml]

<!DOCTYPE tp:taxon-treatment
  PUBLIC "-//TaxonX//DTD Taxonomic Treatment Publishing DTD v0 20100105//EN" "tax-treatment-NSO.dtd">
<tp:taxon-treatment xmlns:tp="http://www.plazi.org/taxpub"><tp:treatment-meta><kwd-group><label>Taxon classification</label><kwd>
                <named-content content-type="kingdom">Animalia</named-content>
              </kwd><kwd>
                <named-content content-type="order">Hymenoptera</named-content>
              </kwd><kwd>
                <named-content content-type="family">Formicidae</named-content>
              </kwd></kwd-group><mixed-citation publication-type="journal"><person-group><name><surname>Wong</surname><given-names>Mark K. L.</given-names></name><name><surname>McRae</surname><given-names>Jane M.</given-names></name></person-group><article-title>﻿<italic><tp:taxon-name><tp:taxon-name-part taxon-name-part-type="genus" reg="Leptanilla">Leptanilla</tp:taxon-name-part><tp:taxon-name-part taxon-name-part-type="species" reg="voldemort">voldemort</tp:taxon-name-part></tp:taxon-name></italic> sp. nov., a gracile new species of the hypogaeic ant genus <italic><tp:taxon-name><tp:taxon-name-part taxon-name-part-type="genus" reg="Leptanilla">Leptanilla</tp:taxon-name-part></tp:taxon-name></italic> (<tp:taxon-name><tp:taxon-name-part taxon-name-part-type="order">Hymenoptera</tp:taxon-name-part></tp:taxon-name>, <tp:taxon-name><tp:taxon-name-part taxon-name-part-type="family">Formicidae</tp:taxon-name-part></tp:taxon-name>) from the Pilbara, with a key to Australian <italic><tp:taxon-name><tp:taxon-name-part taxon-name-part-type="genus" reg="Leptanilla">Leptanilla</tp:taxon-name-part></tp:taxon-name></italic></article-title><source>Zookeys</source><day>11</day><month>04</month><year>2024</year><volume>1197</volume><fpage>171</fpage><lpage>182</lpage><pub-id pub-id-type="doi">10.3897/zookeys.1197.114072</pub-id></mixed-citation></tp:treatment-meta><tp:nomenclature><label>﻿</label><tp:taxon-name>
              <object-id xmlns:xlink="http://www.w3.org/1999/xlink" content-type="arpha" xlink:type="simple">833CD508-3201-5660-9EE0-F26C34C5FE4C</object-id>
              <tp:taxon-name-part taxon-name-part-type="genus" reg="Leptanilla">Leptanilla</tp:taxon-name-part>
              <tp:taxon-name-part taxon-name-part-type="species" reg="voldemort">voldemort</tp:taxon-name-part>
              <object-id xmlns:xlink="http://www.w3.org/1999/xlink" content-type="zoobank" xlink:type="simple">https://zoobank.org/6C23DA06-A060-4326-A318-991C7EB3C7A1</object-id>
            </tp:taxon-name><tp:taxon-authority>Wong &amp; McRae</tp:taxon-authority><tp:taxon-status xmlns:xlink="http://www.w3.org/1999/xlink" xlink:type="simple">sp. nov.</tp:taxon-status><xref ref-type="fig" rid="F1">Figs 1</xref><xref ref-type="fig" rid="F2">, 2</xref><xref ref-type="fig" rid="F3">, 3</xref><xref ref-type="fig" rid="F4">, 4</xref></tp:nomenclature><tp:treatment-sec sec-type="type material" id="SECID0EGDAE"><title>Type material.</title><p><bold><italic>Holotype</italic>.</bold> Australia • 1 worker; Western Australia, Newman; <named-content xmlns:xlink="http://www.w3.org/1999/xlink" content-type="dwc:verbatimCoordinates" xlink:type="simple"><named-content content-type="geo-json" specific-use="{&#34;type&#34;:&#34;Point&#34;,&#34;coordinates&#34;:[119.033333,-22.733333]}" id="NCID0EUDAE" xlink:type="simple">22°44'S, 119°02'E</named-content></named-content>; ca 575 m a.s.l.; 8 Mar. 2023; Jane M. McRae leg.; collected via subterranean scraping; BENNSPECIMENID_746962.1; <named-content xmlns:xlink="http://www.w3.org/1999/xlink" content-type="dwc:institutional_code" xlink:title="Western Australian Museum" xlink:href="http://grbio.org/institution/western-australian-museum" xlink:type="simple">WAM</named-content>.</p><p><bold><italic>Paratype</italic>.</bold> Australia • 1 worker; same data as for holotype; BENNSPECIMENID _746962; <named-content xmlns:xlink="http://www.w3.org/1999/xlink" content-type="dwc:institutional_code" xlink:title="Western Australian Museum" xlink:href="http://grbio.org/institution/western-australian-museum" xlink:type="simple">WAM</named-content>.</p><p>Unfortunately, both the holotype and paratype specimens were brittle and partially damaged during the mounting process. A photograph of the fully intact specimens in liquid prior to mounting is shown in Fig. <xref ref-type="fig" rid="F1">1</xref>. During mounting of the holotype, the postpetiole was disconnected from the petiole and gaster. The paratype was similarly disconnected at the petiole and gaster. Broken segments of each specimen were glued onto its respective mount. The full-body images of the mounted holotype in profile view (Fig. <xref ref-type="fig" rid="F2">2</xref>) and dorsal view (Fig. <xref ref-type="fig" rid="F3">3</xref>) are composites in which the postpetiole and gaster were imaged separately in the respective views, and subsequently reattached to the body digitally, while ensuring consistency of scale.</p><fig id="F1" position="float" orientation="portrait"><object-id xmlns:xlink="http://www.w3.org/1999/xlink" content-type="doi" xlink:type="simple">10.3897/zookeys.1197.114072.figure1</object-id><object-id xmlns:xlink="http://www.w3.org/1999/xlink" content-type="arpha" xlink:type="simple">DC0C4DA0-E982-5F69-9473-FC2BC7C733F2</object-id><label>Figure 1.</label><caption><p>Workers of <italic><tp:taxon-name><tp:taxon-name-part taxon-name-part-type="genus" reg="Leptanilla">Leptanilla</tp:taxon-name-part><tp:taxon-name-part taxon-name-part-type="species" reg="voldemort">voldemort</tp:taxon-name-part></tp:taxon-name></italic> sp. nov. from Western Australia in ethanol.</p></caption><graphic xmlns:xlink="http://www.w3.org/1999/xlink" xlink:href="zookeys-1197-171_article-114072__-g001.jpg" position="float" orientation="portrait" xlink:type="simple" id="oo_1023360.jpg"><uri content-type="original_file" xlink:type="simple">https://binary.pensoft.net/fig/1023360</uri></graphic></fig><fig id="F2" position="float" orientation="portrait"><object-id xmlns:xlink="http://www.w3.org/1999/xlink" content-type="doi" xlink:type="simple">10.3897/zookeys.1197.114072.figure2</object-id><object-id xmlns:xlink="http://www.w3.org/1999/xlink" content-type="arpha" xlink:type="simple">ED0C5A18-19E4-573C-B4A7-BFF7E3206E12</object-id><label>Figure 2.</label><caption><p>Profile view of <italic><tp:taxon-name><tp:taxon-name-part taxon-name-part-type="genus" reg="Leptanilla">Leptanilla</tp:taxon-name-part><tp:taxon-name-part taxon-name-part-type="species" reg="voldemort">voldemort</tp:taxon-name-part></tp:taxon-name></italic> sp. nov. (holotype) from Western Australia. The postpetiole and gaster of the specimen, which were disconnected from the main body during mounting, were imaged separately and subsequently attached to the body digitally while ensuring consistency of scale.</p></caption><graphic xmlns:xlink="http://www.w3.org/1999/xlink" xlink:href="zookeys-1197-171_article-114072__-g002.jpg" position="float" orientation="portrait" xlink:type="simple" id="oo_1023361.jpg"><uri content-type="original_file" xlink:type="simple">https://binary.pensoft.net/fig/1023361</uri></graphic></fig><fig id="F3" position="float" orientation="portrait"><object-id xmlns:xlink="http://www.w3.org/1999/xlink" content-type="doi" xlink:type="simple">10.3897/zookeys.1197.114072.figure3</object-id><object-id xmlns:xlink="http://www.w3.org/1999/xlink" content-type="arpha" xlink:type="simple">59DC8BC5-D0E7-55CE-8613-7A9790325854</object-id><label>Figure 3.</label><caption><p>Dorsal view of <italic><tp:taxon-name><tp:taxon-name-part taxon-name-part-type="genus" reg="Leptanilla">Leptanilla</tp:taxon-name-part><tp:taxon-name-part taxon-name-part-type="species" reg="voldemort">voldemort</tp:taxon-name-part></tp:taxon-name></italic> sp. nov. (holotype) from Western Australia. The postpetiole and gaster of the specimen, which were disconnected from the main body during mounting, were imaged separately and subsequently attached to the body digitally while ensuring consistency of scale.</p></caption><graphic xmlns:xlink="http://www.w3.org/1999/xlink" xlink:href="zookeys-1197-171_article-114072__-g003.jpg" position="float" orientation="portrait" xlink:type="simple" id="oo_1023362.jpg"><uri content-type="original_file" xlink:type="simple">https://binary.pensoft.net/fig/1023362</uri></graphic></fig></tp:treatment-sec><tp:treatment-sec sec-type="description" id="SECID0E5GAE"><title>Measurements and indices.</title><p>All measurements are in millimetres (mm).</p><p><bold><italic>Holotype</italic></bold>: <abbrev xmlns:xlink="http://www.w3.org/1999/xlink" xlink:title="head width" id="ABBRID0EKHAE" xlink:type="simple">HW</abbrev> 0.26; <abbrev xmlns:xlink="http://www.w3.org/1999/xlink" xlink:title="head length" id="ABBRID0EOHAE" xlink:type="simple">HL</abbrev> 0.35; <abbrev xmlns:xlink="http://www.w3.org/1999/xlink" xlink:title="scape length" id="ABBRID0ESHAE" xlink:type="simple">SL</abbrev> 0.36; <abbrev xmlns:xlink="http://www.w3.org/1999/xlink" xlink:title="mandible length" id="ABBRID0EWHAE" xlink:type="simple">MaL</abbrev> 0.21; <abbrev xmlns:xlink="http://www.w3.org/1999/xlink" xlink:title="Weber’s length" id="ABBRID0E1HAE" xlink:type="simple">WL</abbrev> 0.59; <abbrev xmlns:xlink="http://www.w3.org/1999/xlink" xlink:title="pronotal width" id="ABBRID0E5HAE" xlink:type="simple">PrW</abbrev> 0.16; <abbrev xmlns:xlink="http://www.w3.org/1999/xlink" xlink:title="mesonotal width" id="ABBRID0ECIAE" xlink:type="simple">MW</abbrev> 0.12; <abbrev xmlns:xlink="http://www.w3.org/1999/xlink" xlink:title="petiolar length" id="ABBRID0EGIAE" xlink:type="simple">PTL</abbrev> 0.28; <abbrev xmlns:xlink="http://www.w3.org/1999/xlink" xlink:title="petiolar height" id="ABBRID0EKIAE" xlink:type="simple">PTH</abbrev> 0.08; <abbrev xmlns:xlink="http://www.w3.org/1999/xlink" xlink:title="petiolar width" id="ABBRID0EOIAE" xlink:type="simple">PTW</abbrev> 0.07; <abbrev xmlns:xlink="http://www.w3.org/1999/xlink" xlink:title="postpetiolar length" id="ABBRID0ESIAE" xlink:type="simple">PPL</abbrev> 0.24; <abbrev xmlns:xlink="http://www.w3.org/1999/xlink" xlink:title="postpetiolar width" id="ABBRID0EWIAE" xlink:type="simple">PPW</abbrev> 0.10; <abbrev xmlns:xlink="http://www.w3.org/1999/xlink" xlink:title="postpetiolar height" id="ABBRID0E1IAE" xlink:type="simple">PPH</abbrev> 0.10; <abbrev xmlns:xlink="http://www.w3.org/1999/xlink" xlink:title="cephalic index" id="ABBRID0E5IAE" xlink:type="simple">CI</abbrev> 73, <abbrev xmlns:xlink="http://www.w3.org/1999/xlink" xlink:title="scape index" id="ABBRID0ECJAE" xlink:type="simple">SI</abbrev> 139, <abbrev xmlns:xlink="http://www.w3.org/1999/xlink" xlink:title="mandibular index" id="ABBRID0EGJAE" xlink:type="simple">MI</abbrev> 81, <abbrev xmlns:xlink="http://www.w3.org/1999/xlink" xlink:title="petiolar index" id="ABBRID0EKJAE" xlink:type="simple">PI</abbrev> 25, <abbrev xmlns:xlink="http://www.w3.org/1999/xlink" xlink:title="postpetiolar index" id="ABBRID0EOJAE" xlink:type="simple">PPI</abbrev> 39, <abbrev xmlns:xlink="http://www.w3.org/1999/xlink" xlink:title="postpetiolar height index" id="ABBRID0ESJAE" xlink:type="simple">PPHI</abbrev> 42.</p><p><bold><italic>Paratype</italic> (<italic>n</italic> = 1)</bold>: <abbrev xmlns:xlink="http://www.w3.org/1999/xlink" xlink:title="head width" id="ABBRID0E6JAE" xlink:type="simple">HW</abbrev> 0.27; <abbrev xmlns:xlink="http://www.w3.org/1999/xlink" xlink:title="head length" id="ABBRID0EDKAE" xlink:type="simple">HL</abbrev> 0.36; <abbrev xmlns:xlink="http://www.w3.org/1999/xlink" xlink:title="scape length" id="ABBRID0EHKAE" xlink:type="simple">SL</abbrev> 0.35; <abbrev xmlns:xlink="http://www.w3.org/1999/xlink" xlink:title="mandible length" id="ABBRID0ELKAE" xlink:type="simple">MaL</abbrev> 0.20; <abbrev xmlns:xlink="http://www.w3.org/1999/xlink" xlink:title="Weber’s length" id="ABBRID0EPKAE" xlink:type="simple">WL</abbrev> 0.61; <abbrev xmlns:xlink="http://www.w3.org/1999/xlink" xlink:title="pronotal width" id="ABBRID0ETKAE" xlink:type="simple">PrW</abbrev> 0.16; <abbrev xmlns:xlink="http://www.w3.org/1999/xlink" xlink:title="mesonotal width" id="ABBRID0EXKAE" xlink:type="simple">MW</abbrev> 0.12; <abbrev xmlns:xlink="http://www.w3.org/1999/xlink" xlink:title="cephalic index" id="ABBRID0E2KAE" xlink:type="simple">CI</abbrev> 75, <abbrev xmlns:xlink="http://www.w3.org/1999/xlink" xlink:title="scape index" id="ABBRID0E6KAE" xlink:type="simple">SI</abbrev> 128, <abbrev xmlns:xlink="http://www.w3.org/1999/xlink" xlink:title="mandibular index" id="ABBRID0EDLAE" xlink:type="simple">MI</abbrev> 75.</p></tp:treatment-sec><tp:treatment-sec sec-type="description" id="SECID0EHLAE"><title>Worker description.</title><p><bold><italic>Head</italic>.</bold> Head longer than wide (<abbrev xmlns:xlink="http://www.w3.org/1999/xlink" xlink:title="cephalic index" id="ABBRID0ESLAE" xlink:type="simple">CI</abbrev> = 73–75). In full-face view (Fig. <xref ref-type="fig" rid="F4">4</xref>), posterior margin of head slightly concave. Lateral margins of head slightly convex. Eyes absent. Anterior clypeal margin extending forward with two rounded lobes anterolaterally and slightly concave on its anteromedian portion. Median portion of clypeus raised; frontoclypeal process present and concealing labrum. Mandibles long relative to head (<abbrev xmlns:xlink="http://www.w3.org/1999/xlink" xlink:title="mandibular index" id="ABBRID0E1LAE" xlink:type="simple">MI</abbrev> = 75–81) and armed with three teeth. Apical tooth acute and larger than subapical and basal teeth. Basal tooth larger than subapical tooth with tip approximately perpendicular to mandibular margin; margin distal to subapical tooth irregularly serrate. Antennal insertion exposed. Antennae with 12 segments. Scape elongated, extending well beyond mid-point of head (<abbrev xmlns:xlink="http://www.w3.org/1999/xlink" xlink:title="scape index" id="ABBRID0E5LAE" xlink:type="simple">SI</abbrev> = 128–139); margins subparallel, expanding slightly before tapering at apex. Pedicel longer than broad and constricted at separation from scape; constriction separating pedicel from flagellum not pronounced. Flagellum filiform; all flagellomeres longer than broad. Antennomere 12 approximately double the length of previous flagellomeres with apex tapered.</p><fig id="F4" position="float" orientation="portrait"><object-id xmlns:xlink="http://www.w3.org/1999/xlink" content-type="doi" xlink:type="simple">10.3897/zookeys.1197.114072.figure4</object-id><object-id xmlns:xlink="http://www.w3.org/1999/xlink" content-type="arpha" xlink:type="simple">6036CD53-1D3B-50DC-ACC8-29FA5C5860EA</object-id><label>Figure 4.</label><caption><p>Full-face view of <italic><tp:taxon-name><tp:taxon-name-part taxon-name-part-type="genus" reg="Leptanilla">Leptanilla</tp:taxon-name-part><tp:taxon-name-part taxon-name-part-type="species" reg="voldemort">voldemort</tp:taxon-name-part></tp:taxon-name></italic> sp. nov. (holotype) from Western Australia.</p></caption><graphic xmlns:xlink="http://www.w3.org/1999/xlink" xlink:href="zookeys-1197-171_article-114072__-g004.jpg" position="float" orientation="portrait" xlink:type="simple" id="oo_1023363.jpg"><uri content-type="original_file" xlink:type="simple">https://binary.pensoft.net/fig/1023363</uri></graphic></fig><p><bold><italic>Mesosoma</italic>.</bold> In dorsal view, maximum width of pronotum (<abbrev xmlns:xlink="http://www.w3.org/1999/xlink" xlink:title="pronotal width" id="ABBRID0EBNAE" xlink:type="simple">PrW</abbrev> = 0.16 mm) wider than posterior portions of mesosoma (Fig. <xref ref-type="fig" rid="F3">3</xref>). In lateral view, pronotal dorsum slightly convex, tapering along anterior margin, with posterior margin slightly elevated above mesonotal dorsum (Fig. <xref ref-type="fig" rid="F2">2</xref>). Promesonotal suture clearly visible in both lateral and dorsal view. In dorsal view, mesonotum constricted anteriorly, with lateral margins gently convex and approximating maximum width at fusion with propodeum. In dorsal view, propodeum not constricted anteriorly, with outline of posterior margin trapezoidal (Fig. <xref ref-type="fig" rid="F3">3</xref>). In lateral view, propodeal dorsum raised and strongly convex, with posterior forming a strongly convex propodeal declivity at an approximate 65° angle (Fig. <xref ref-type="fig" rid="F2">2</xref>). Metapleural gland bulla and propodeal spiracle visible. Coxae robust, pro- and mesocoxae well separated; distal leg articles elongated.</p><p><bold><italic>Metasoma</italic>.</bold> Metasoma elongated in both dorsal and lateral view (PL + <abbrev xmlns:xlink="http://www.w3.org/1999/xlink" xlink:title="postpetiolar length" id="ABBRID0E3NAE" xlink:type="simple">PPL</abbrev> ≈ <abbrev xmlns:xlink="http://www.w3.org/1999/xlink" xlink:title="Weber’s length" id="ABBRID0EAOAE" xlink:type="simple">WL</abbrev>). In dorsal view (Fig. <xref ref-type="fig" rid="F3">3</xref>), petiole four times as long as wide (<abbrev xmlns:xlink="http://www.w3.org/1999/xlink" xlink:title="petiolar index" id="ABBRID0EIOAE" xlink:type="simple">PI</abbrev> = 25), with lateral margins subparallel at anterior and convex after mid-point to achieve maximum width; posterior margin convex and rounded. Postpetiole longer than wide (<abbrev xmlns:xlink="http://www.w3.org/1999/xlink" xlink:title="postpetiolar index" id="ABBRID0EMOAE" xlink:type="simple">PPI</abbrev> = 39), with similar shape to petiole but wider and more rounded posteriorly. In lateral view (Fig. <xref ref-type="fig" rid="F2">2</xref>), petiole with dorsal and ventral margins subparallel at anterior and convex after mid-point to achieve maximum height; posterior margin slightly concave. Subpetiolar process absent. Postpetiole with dorsal and ventral margins subparallel at anterior and diverging near mid-point, after which dorsal margin is weakly convex and ventral margin is strongly concave; posterior margin concave.</p><p><bold><italic>Sculpture</italic>.</bold> Sculpture absent. Most of the body slick and shiny (i.e. not a result of glare from diffusing light when imaging).</p><p><bold><italic>Pubescence</italic>.</bold> Pubescence present on most of the body, especially antennae and legs, but sparse to absent on propodeum and metasoma. Numerous suberect to erect setae on dorsal and ventral surfaces of pronotum, cranium, and mandibles. Long basal and subapical setae on mandibles.</p><p><bold><italic>Colouration</italic>.</bold> Pale gold to amber. Colouration slightly lighter at extremities.</p><p><bold><italic>Castes</italic>.</bold> Male and gyne unknown.</p></tp:treatment-sec><tp:treatment-sec sec-type="etymology" id="SECID0EVPAE"><title>Etymology.</title><p>The species epithet pays tribute to the antagonist in the Harry Potter book series, Lord Voldemort, a terrifying wizard who, like the new ant, is slender, pale, and thrives in darkness. The species epithet is a noun, and thus invariant.</p></tp:treatment-sec><tp:treatment-sec sec-type="distribution" id="SECID0E1PAE"><title>Distribution.</title><p>Only known from the type locality within the Pilbara region of Western Australia.</p></tp:treatment-sec><tp:treatment-sec sec-type="ecology" id="SECID0E6PAE"><title>Ecology.</title><p><italic><tp:taxon-name><tp:taxon-name-part taxon-name-part-type="genus" reg="Leptanilla">Leptanilla</tp:taxon-name-part><tp:taxon-name-part taxon-name-part-type="species" reg="voldemort">voldemort</tp:taxon-name-part></tp:taxon-name></italic> sp. nov. was collected from a hot grassland in the north-west Pilbara, a region characterised by very hot summers (average maximum 36–39 °C), low winter minima (average minimum 6–12 °C), low average annual rainfall (200–350 mm), and high evaporation (average annual potential evaporation 3200–4000 mm) (<xref ref-type="bibr" rid="B6">Eberhard et al. 2005</xref>). Both type specimens were collected from a 25 m deep mining exploration drill hole using a subterranean scraping method, whereby a weighted net was lowered to the base of the hole and dragged four times back to the surface against the wall of the hole (<xref ref-type="bibr" rid="B9">Halse and Pearson 2014</xref>). The drill hole was in a dry drainage line, with the subterranean substrate consisting of coarse alluvium near surface over banded iron formation at depth. Other organisms recorded from the drill hole include troglofaunal beetles of an unknown genus, troglofaunal flies of the genus <italic><tp:taxon-name><tp:taxon-name-part taxon-name-part-type="genus" reg="Allopnyxia">Allopnyxia</tp:taxon-name-part></tp:taxon-name></italic> Freeman, 1952 and troglofaunal centipedes assigned to the genus <italic><tp:taxon-name><tp:taxon-name-part taxon-name-part-type="genus" reg="Cryptops">Cryptops</tp:taxon-name-part></tp:taxon-name></italic> Leach, 1814. We are presently unable to ascertain whether colonies of <italic><tp:taxon-name><tp:taxon-name-part taxon-name-part-type="genus" reg="Leptanilla">L.</tp:taxon-name-part><tp:taxon-name-part taxon-name-part-type="species" reg="voldemort">voldemort</tp:taxon-name-part></tp:taxon-name></italic> sp. nov. inhabit topsoil, the subsurface alluvium, or voids in the deeper weathered banded iron formation. The colony size and structure of <italic><tp:taxon-name><tp:taxon-name-part taxon-name-part-type="genus" reg="Leptanilla">L.</tp:taxon-name-part><tp:taxon-name-part taxon-name-part-type="species" reg="voldemort">voldemort</tp:taxon-name-part></tp:taxon-name></italic> sp. nov. is unknown.</p></tp:treatment-sec><tp:treatment-sec sec-type="remarks" id="SECID0E3RAE"><title>Remarks.</title><p>The worker of <italic><tp:taxon-name><tp:taxon-name-part taxon-name-part-type="genus" reg="Leptanilla">L.</tp:taxon-name-part><tp:taxon-name-part taxon-name-part-type="species" reg="voldemort">voldemort</tp:taxon-name-part></tp:taxon-name></italic> sp. nov. is easily distinguished from the other native Australian leptanilline species, <italic><tp:taxon-name><tp:taxon-name-part taxon-name-part-type="genus" reg="Leptanilla">L.</tp:taxon-name-part><tp:taxon-name-part taxon-name-part-type="species" reg="swani">swani</tp:taxon-name-part></tp:taxon-name></italic> Wheeler, 1932, which is evidently sympatric with <italic><tp:taxon-name><tp:taxon-name-part taxon-name-part-type="genus" reg="Leptanilla">L.</tp:taxon-name-part><tp:taxon-name-part taxon-name-part-type="species" reg="voldemort">voldemort</tp:taxon-name-part></tp:taxon-name></italic> sp. nov. (see new collection data below). First, <italic><tp:taxon-name><tp:taxon-name-part taxon-name-part-type="genus" reg="Leptanilla">L.</tp:taxon-name-part><tp:taxon-name-part taxon-name-part-type="species" reg="voldemort">voldemort</tp:taxon-name-part></tp:taxon-name></italic> sp. nov. has distinctly elongated mandibles (<abbrev xmlns:xlink="http://www.w3.org/1999/xlink" xlink:title="mandibular index" id="ABBRID0EOTAE" xlink:type="simple">MI</abbrev> = 75–81) and antennae (<abbrev xmlns:xlink="http://www.w3.org/1999/xlink" xlink:title="scape index" id="ABBRID0ESTAE" xlink:type="simple">SI</abbrev> = 128–139), while in <italic><tp:taxon-name><tp:taxon-name-part taxon-name-part-type="genus" reg="Leptanilla">L.</tp:taxon-name-part><tp:taxon-name-part taxon-name-part-type="species" reg="swani">swani</tp:taxon-name-part></tp:taxon-name></italic> these appendages are stouter and shorter (<abbrev xmlns:xlink="http://www.w3.org/1999/xlink" xlink:title="mandibular index" id="ABBRID0EBUAE" xlink:type="simple">MI</abbrev> = 44–56, <abbrev xmlns:xlink="http://www.w3.org/1999/xlink" xlink:title="scape index" id="ABBRID0EFUAE" xlink:type="simple">SI</abbrev> = 59–74). Second, <italic><tp:taxon-name><tp:taxon-name-part taxon-name-part-type="genus" reg="Leptanilla">L.</tp:taxon-name-part><tp:taxon-name-part taxon-name-part-type="species" reg="voldemort">voldemort</tp:taxon-name-part></tp:taxon-name></italic> sp. nov. possesses metasomal segments that are two to four times longer than wide (<abbrev xmlns:xlink="http://www.w3.org/1999/xlink" xlink:title="petiolar index" id="ABBRID0EUUAE" xlink:type="simple">PI</abbrev> = 25, <abbrev xmlns:xlink="http://www.w3.org/1999/xlink" xlink:title="postpetiolar index" id="ABBRID0EYUAE" xlink:type="simple">PPI</abbrev> = 39), while in <italic><tp:taxon-name><tp:taxon-name-part taxon-name-part-type="genus" reg="Leptanilla">L.</tp:taxon-name-part><tp:taxon-name-part taxon-name-part-type="species" reg="swani">swani</tp:taxon-name-part></tp:taxon-name></italic> these segments are almost as long as wide (<abbrev xmlns:xlink="http://www.w3.org/1999/xlink" xlink:title="petiolar index" id="ABBRID0EHVAE" xlink:type="simple">PI</abbrev> = 56–70, <abbrev xmlns:xlink="http://www.w3.org/1999/xlink" xlink:title="postpetiolar index" id="ABBRID0ELVAE" xlink:type="simple">PPI</abbrev> = 83–100). Finally, <italic><tp:taxon-name><tp:taxon-name-part taxon-name-part-type="genus" reg="Leptanilla">L.</tp:taxon-name-part><tp:taxon-name-part taxon-name-part-type="species" reg="voldemort">voldemort</tp:taxon-name-part></tp:taxon-name></italic> sp. nov. (<abbrev xmlns:xlink="http://www.w3.org/1999/xlink" xlink:title="Weber’s length" id="ABBRID0E1VAE" xlink:type="simple">WL</abbrev> = 0.59–0.61 mm) is larger in size than <italic><tp:taxon-name><tp:taxon-name-part taxon-name-part-type="genus" reg="Leptanilla">L.</tp:taxon-name-part><tp:taxon-name-part taxon-name-part-type="species" reg="swani">swani</tp:taxon-name-part></tp:taxon-name></italic> (<abbrev xmlns:xlink="http://www.w3.org/1999/xlink" xlink:title="Weber’s length" id="ABBRID0EJWAE" xlink:type="simple">WL</abbrev> = 0.35–0.45 mm). In general, the gracile phenotype of <italic><tp:taxon-name><tp:taxon-name-part taxon-name-part-type="genus" reg="Leptanilla">L.</tp:taxon-name-part><tp:taxon-name-part taxon-name-part-type="species" reg="voldemort">voldemort</tp:taxon-name-part></tp:taxon-name></italic> sp. nov. is distinctive among the genus <italic><tp:taxon-name><tp:taxon-name-part taxon-name-part-type="genus" reg="Leptanilla">Leptanilla</tp:taxon-name-part></tp:taxon-name></italic>, except for <italic><tp:taxon-name><tp:taxon-name-part taxon-name-part-type="genus" reg="Leptanilla">Leptanilla</tp:taxon-name-part><tp:taxon-name-part taxon-name-part-type="species" reg="laventa">laventa</tp:taxon-name-part></tp:taxon-name></italic> Griebenow, Moradmand &amp; Isaia, 2022, a species described from Iran. Specifically, the elongated antennae and petiole of workers in both <italic><tp:taxon-name><tp:taxon-name-part taxon-name-part-type="genus" reg="Leptanilla">L.</tp:taxon-name-part><tp:taxon-name-part taxon-name-part-type="species" reg="voldemort">voldemort</tp:taxon-name-part></tp:taxon-name></italic> sp. nov. (<abbrev xmlns:xlink="http://www.w3.org/1999/xlink" xlink:title="scape index" id="ABBRID0EVXAE" xlink:type="simple">SI</abbrev> = 128–139, <abbrev xmlns:xlink="http://www.w3.org/1999/xlink" xlink:title="petiolar index" id="ABBRID0EZXAE" xlink:type="simple">PI</abbrev> = 25) and <italic><tp:taxon-name><tp:taxon-name-part taxon-name-part-type="genus" reg="Leptanilla">L.</tp:taxon-name-part><tp:taxon-name-part taxon-name-part-type="species" reg="laventa">laventa</tp:taxon-name-part></tp:taxon-name></italic> (<abbrev xmlns:xlink="http://www.w3.org/1999/xlink" xlink:title="scape index" id="ABBRID0EIYAE" xlink:type="simple">SI</abbrev> = 160–163, <abbrev xmlns:xlink="http://www.w3.org/1999/xlink" xlink:title="petiolar index" id="ABBRID0EMYAE" xlink:type="simple">PI</abbrev> = 29–32) are not observed in other <italic><tp:taxon-name><tp:taxon-name-part taxon-name-part-type="genus" reg="Leptanilla">Leptanilla</tp:taxon-name-part></tp:taxon-name></italic> species (<abbrev xmlns:xlink="http://www.w3.org/1999/xlink" xlink:title="scape index" id="ABBRID0EXYAE" xlink:type="simple">SI</abbrev>&lt;100, <abbrev xmlns:xlink="http://www.w3.org/1999/xlink" xlink:title="petiolar index" id="ABBRID0E2YAE" xlink:type="simple">PI</abbrev>&gt;31) (<xref ref-type="bibr" rid="B8">Griebenow et al. 2022</xref>; <xref ref-type="bibr" rid="B7">Griebenow 2024</xref>; <xref ref-type="bibr" rid="B17">Qian et al. 2024</xref>). Nonetheless, workers of <italic><tp:taxon-name><tp:taxon-name-part taxon-name-part-type="genus" reg="Leptanilla">L.</tp:taxon-name-part><tp:taxon-name-part taxon-name-part-type="species" reg="voldemort">voldemort</tp:taxon-name-part></tp:taxon-name></italic> sp. nov. can be distinguished from those of <italic><tp:taxon-name><tp:taxon-name-part taxon-name-part-type="genus" reg="Leptanilla">L.</tp:taxon-name-part><tp:taxon-name-part taxon-name-part-type="species" reg="laventa">laventa</tp:taxon-name-part></tp:taxon-name></italic> based on several key morphological differences. First, in dorsal view, the shape of the petiole and postpetiole of <italic><tp:taxon-name><tp:taxon-name-part taxon-name-part-type="genus" reg="Leptanilla">L.</tp:taxon-name-part><tp:taxon-name-part taxon-name-part-type="species" reg="voldemort">voldemort</tp:taxon-name-part></tp:taxon-name></italic> sp. nov. is distinctly more elongated (<abbrev xmlns:xlink="http://www.w3.org/1999/xlink" xlink:title="petiolar index" id="ABBRID0EM1AE" xlink:type="simple">PI</abbrev> = 25; <abbrev xmlns:xlink="http://www.w3.org/1999/xlink" xlink:title="postpetiolar index" id="ABBRID0EQ1AE" xlink:type="simple">PPI</abbrev> = 39) than in <italic><tp:taxon-name><tp:taxon-name-part taxon-name-part-type="genus" reg="Leptanilla">L.</tp:taxon-name-part><tp:taxon-name-part taxon-name-part-type="species" reg="laventa">laventa</tp:taxon-name-part></tp:taxon-name></italic> (<abbrev xmlns:xlink="http://www.w3.org/1999/xlink" xlink:title="petiolar index" id="ABBRID0E61AE" xlink:type="simple">PI</abbrev> = 29–32; <abbrev xmlns:xlink="http://www.w3.org/1999/xlink" xlink:title="postpetiolar index" id="ABBRID0ED2AE" xlink:type="simple">PPI</abbrev> = 59–64.7). Second, in lateral view, the propodeal declivity of <italic><tp:taxon-name><tp:taxon-name-part taxon-name-part-type="genus" reg="Leptanilla">L.</tp:taxon-name-part><tp:taxon-name-part taxon-name-part-type="species" reg="voldemort">voldemort</tp:taxon-name-part></tp:taxon-name></italic> sp. nov. is strongly convex and distinctly angular, whereas that of <italic><tp:taxon-name><tp:taxon-name-part taxon-name-part-type="genus" reg="Leptanilla">L.</tp:taxon-name-part><tp:taxon-name-part taxon-name-part-type="species" reg="laventa">laventa</tp:taxon-name-part></tp:taxon-name></italic> is weakly convex and gently rounded. Third, in full-face view, the axis of the basal mandibular tooth of <italic><tp:taxon-name><tp:taxon-name-part taxon-name-part-type="genus" reg="Leptanilla">L.</tp:taxon-name-part><tp:taxon-name-part taxon-name-part-type="species" reg="voldemort">voldemort</tp:taxon-name-part></tp:taxon-name></italic> sp. nov. extends almost perpendicular to the mandibular margin, with the tip of the tooth forming an 80–90° angle with the medial mandibular margin, whereas in <italic><tp:taxon-name><tp:taxon-name-part taxon-name-part-type="genus" reg="Leptanilla">L.</tp:taxon-name-part><tp:taxon-name-part taxon-name-part-type="species" reg="laventa">laventa</tp:taxon-name-part></tp:taxon-name></italic>, the basal tooth is recurved, with the tip of the tooth forming a 60–70° angle with the medial mandibular margin. Finally, <italic><tp:taxon-name><tp:taxon-name-part taxon-name-part-type="genus" reg="Leptanilla">L.</tp:taxon-name-part><tp:taxon-name-part taxon-name-part-type="species" reg="voldemort">voldemort</tp:taxon-name-part></tp:taxon-name></italic> sp. nov. (<abbrev xmlns:xlink="http://www.w3.org/1999/xlink" xlink:title="Weber’s length" id="ABBRID0E53AE" xlink:type="simple">WL</abbrev> = 0.59–0.61 mm) is smaller in size than <italic><tp:taxon-name><tp:taxon-name-part taxon-name-part-type="genus" reg="Leptanilla">L.</tp:taxon-name-part><tp:taxon-name-part taxon-name-part-type="species" reg="laventa">laventa</tp:taxon-name-part></tp:taxon-name></italic> (<abbrev xmlns:xlink="http://www.w3.org/1999/xlink" xlink:title="Weber’s length" id="ABBRID0EN4AE" xlink:type="simple">WL</abbrev> = 0.74–0.85 mm).</p></tp:treatment-sec><ref-list><ref id="B6"><mixed-citation xmlns:xlink="http://www.w3.org/1999/xlink" xlink:type="simple"><person-group><name name-style="western"><surname>Eberhard</surname><given-names>SM</given-names></name><name name-style="western"><surname>Halse</surname><given-names>SA</given-names></name><name name-style="western"><surname>Scanlon</surname><given-names>MD</given-names></name><name name-style="western"><surname>Cocking</surname><given-names>JS</given-names></name><name name-style="western"><surname>Barron</surname><given-names>HJ</given-names></name></person-group> (<year>2005</year>) Assessment and conservation of aquatic life in the subsurface of the Pilbara region, Western Australia. In: Gilbert J (Ed.) Proceedings of an International Symposium on World Subterranean Biodiversity. University of Lyon.</mixed-citation></ref><ref id="B9"><mixed-citation xmlns:xlink="http://www.w3.org/1999/xlink" xlink:type="simple"><person-group><name name-style="western"><surname>Halse</surname><given-names>SA</given-names></name><name name-style="western"><surname>Pearson</surname><given-names>GB</given-names></name></person-group> (<year>2014</year>) <article-title>Troglofauna in the vadose zone: Comparison of scraping and trapping results and sampling adequacy.</article-title><source>Subterranean Biology</source><volume>13</volume>: <fpage>17</fpage>–<lpage>34</lpage>. <ext-link xlink:href="10.3897/subtbiol.13.6991" ext-link-type="doi" xlink:type="simple">https://doi.org/10.3897/subtbiol.13.6991</ext-link></mixed-citation></ref><ref id="B8"><mixed-citation xmlns:xlink="http://www.w3.org/1999/xlink" xlink:type="simple"><person-group><name name-style="western"><surname>Griebenow</surname><given-names>ZH</given-names></name><name name-style="western"><surname>Isaia</surname><given-names>M</given-names></name><name name-style="western"><surname>Moradmand</surname><given-names>M</given-names></name></person-group> (<year>2022</year>) <article-title>A remarkable troglomorphic ant, <italic><tp:taxon-name><tp:taxon-name-part taxon-name-part-type="genus">Yavnella</tp:taxon-name-part><tp:taxon-name-part taxon-name-part-type="species">laventa</tp:taxon-name-part></tp:taxon-name></italic> sp. nov. (<tp:taxon-name><tp:taxon-name-part taxon-name-part-type="order">Hymenoptera</tp:taxon-name-part></tp:taxon-name>: <tp:taxon-name><tp:taxon-name-part taxon-name-part-type="family">Formicidae</tp:taxon-name-part></tp:taxon-name>: <tp:taxon-name><tp:taxon-name-part taxon-name-part-type="subfamily">Leptanillinae</tp:taxon-name-part></tp:taxon-name>), identified as the first known worker of <italic><tp:taxon-name><tp:taxon-name-part taxon-name-part-type="genus">Yavnella</tp:taxon-name-part></tp:taxon-name></italic> Kugler by phylogenomic inference.</article-title><source>Invertebrate Systematics</source><volume>36</volume>(<issue>12</issue>): <fpage>1118</fpage>–<lpage>1138</lpage>. <ext-link xlink:href="10.1071/IS22035" ext-link-type="doi" xlink:type="simple">https://doi.org/10.1071/IS22035</ext-link></mixed-citation></ref><ref id="B7"><mixed-citation xmlns:xlink="http://www.w3.org/1999/xlink" xlink:type="simple"><person-group><name name-style="western"><surname>Griebenow</surname><given-names>Z</given-names></name></person-group> (<year>2024</year>) <article-title>Systematic revision of the ant subfamily <tp:taxon-name><tp:taxon-name-part taxon-name-part-type="subfamily">Leptanillinae</tp:taxon-name-part></tp:taxon-name> (<tp:taxon-name><tp:taxon-name-part taxon-name-part-type="order">Hymenoptera</tp:taxon-name-part></tp:taxon-name>, <tp:taxon-name><tp:taxon-name-part taxon-name-part-type="family">Formicidae</tp:taxon-name-part></tp:taxon-name>).</article-title><source>ZooKeys</source><volume>1189</volume>: <fpage>83</fpage>–<lpage>184</lpage>. <ext-link xlink:href="10.3897/zookeys.1189.107506" ext-link-type="doi" xlink:type="simple">https://doi.org/10.3897/zookeys.1189.107506</ext-link></mixed-citation></ref><ref id="B17"><mixed-citation xmlns:xlink="http://www.w3.org/1999/xlink" xlink:type="simple"><person-group><name name-style="western"><surname>Qian</surname><given-names>YH</given-names></name><name name-style="western"><surname>Xu</surname><given-names>ZH</given-names></name><name name-style="western"><surname>Man</surname><given-names>P</given-names></name><name name-style="western"><surname>Liu</surname><given-names>GL</given-names></name></person-group> (<year>2024</year>) <article-title>Three new species of the ant genus <italic><tp:taxon-name><tp:taxon-name-part taxon-name-part-type="genus">Leptanilla</tp:taxon-name-part></tp:taxon-name></italic> (<tp:taxon-name><tp:taxon-name-part taxon-name-part-type="order">Hymenoptera</tp:taxon-name-part></tp:taxon-name>: <tp:taxon-name><tp:taxon-name-part taxon-name-part-type="family">Formicidae</tp:taxon-name-part></tp:taxon-name>) from China, with a key to the world species.</article-title><source>Myrmecological News</source><volume>34</volume>: <fpage>21</fpage>–<lpage>44</lpage>. <ext-link xlink:href="10.25849/myrmecol.news_034:021" ext-link-type="doi" xlink:type="simple">https://doi.org/10.25849/myrmecol.news_034:021</ext-link></mixed-citation></ref></ref-list></tp:taxon-treatment>
