# Supplementary material for: ﻿Leptanillavoldemort sp. nov., a gracile new species of the hypogaeic ant genus Leptanilla (Hymenoptera, Formicidae) from the Pilbara, with a key to Australian Leptanilla
Source: Zookeys. 2024 Apr 11;1197:171–82. doi: 10.3897/zookeys.1197.114072 (PMC11033553; doi:10.3897/zookeys.1197.114072)
Supplement: XML Treatment for Leptanilla swani [file zookeys.1197.114072-treatment2.xml]

<!DOCTYPE tp:taxon-treatment
  PUBLIC "-//TaxonX//DTD Taxonomic Treatment Publishing DTD v0 20100105//EN" "tax-treatment-NSO.dtd">
<tp:taxon-treatment xmlns:tp="http://www.plazi.org/taxpub"><tp:treatment-meta><kwd-group><label>Taxon classification</label><kwd>
                <named-content content-type="kingdom">Animalia</named-content>
              </kwd><kwd>
                <named-content content-type="order">Hymenoptera</named-content>
              </kwd><kwd>
                <named-content content-type="family">Formicidae</named-content>
              </kwd></kwd-group><mixed-citation publication-type="journal"><person-group><name><surname>Wong</surname><given-names>Mark K. L.</given-names></name><name><surname>McRae</surname><given-names>Jane M.</given-names></name></person-group><article-title>﻿<italic><tp:taxon-name><tp:taxon-name-part taxon-name-part-type="genus" reg="Leptanilla">Leptanilla</tp:taxon-name-part><tp:taxon-name-part taxon-name-part-type="species" reg="voldemort">voldemort</tp:taxon-name-part></tp:taxon-name></italic> sp. nov., a gracile new species of the hypogaeic ant genus <italic><tp:taxon-name><tp:taxon-name-part taxon-name-part-type="genus" reg="Leptanilla">Leptanilla</tp:taxon-name-part></tp:taxon-name></italic> (<tp:taxon-name><tp:taxon-name-part taxon-name-part-type="order">Hymenoptera</tp:taxon-name-part></tp:taxon-name>, <tp:taxon-name><tp:taxon-name-part taxon-name-part-type="family">Formicidae</tp:taxon-name-part></tp:taxon-name>) from the Pilbara, with a key to Australian <italic><tp:taxon-name><tp:taxon-name-part taxon-name-part-type="genus" reg="Leptanilla">Leptanilla</tp:taxon-name-part></tp:taxon-name></italic></article-title><source>Zookeys</source><day>11</day><month>04</month><year>2024</year><volume>1197</volume><fpage>171</fpage><lpage>182</lpage><pub-id pub-id-type="doi">10.3897/zookeys.1197.114072</pub-id></mixed-citation></tp:treatment-meta><tp:nomenclature><label>﻿</label><tp:taxon-name>
              <object-id xmlns:xlink="http://www.w3.org/1999/xlink" content-type="arpha" xlink:type="simple">D4887DC9-A1FF-52A8-9788-938B14D7515F</object-id>
              <tp:taxon-name-part taxon-name-part-type="genus" reg="Leptanilla">Leptanilla</tp:taxon-name-part>
              <tp:taxon-name-part taxon-name-part-type="species" reg="swani">swani</tp:taxon-name-part>
            </tp:taxon-name><tp:taxon-authority>Wheeler, 1932</tp:taxon-authority></tp:nomenclature><tp:treatment-sec sec-type="notes" id="SECID0EV5AE"><title>Notes.</title><p>Below we provide measurements for three worker specimens of <italic><tp:taxon-name><tp:taxon-name-part taxon-name-part-type="genus" reg="Leptanilla">L.</tp:taxon-name-part><tp:taxon-name-part taxon-name-part-type="species" reg="swani">swani</tp:taxon-name-part></tp:taxon-name></italic>. Collection data for the first two specimens are as follows: Australia; 2 workers; Western Australia, Newman; <named-content xmlns:xlink="http://www.w3.org/1999/xlink" content-type="dwc:verbatimCoordinates" xlink:type="simple"><named-content content-type="geo-json" specific-use="{&#34;type&#34;:&#34;Point&#34;,&#34;coordinates&#34;:[119.150000,-22.783333]}" id="NCID0EJ6AE" xlink:type="simple">22°47'S, 119°9'E</named-content></named-content>; ca 537 m a.s.l.; 9 May 2022; Jane M. McRae leg.; collected via subterranean scraping; BENNSPECIMENID_735794 and BENNSPECIMENID_735840; <named-content xmlns:xlink="http://www.w3.org/1999/xlink" content-type="dwc:institutional_code" xlink:title="Western Australian Museum" xlink:href="http://grbio.org/institution/western-australian-museum" xlink:type="simple">WAM</named-content>. Collection data for the third specimen, a paratype of the species, is as follows: <bold><italic>Paratype</italic></bold>: Australia; 1 worker; Western Australia, Chittering; <named-content xmlns:xlink="http://www.w3.org/1999/xlink" content-type="dwc:verbatimCoordinates" xlink:type="simple"><named-content content-type="geo-json" specific-use="{&#34;type&#34;:&#34;Point&#34;,&#34;coordinates&#34;:[116.083333,-31.450000]}" id="NCID0EY6AE" xlink:type="simple">31°27'S, 116°5'E</named-content></named-content>; ca. 225 m a.s.l.; D. Swan leg.; <ext-link xmlns:xlink="http://www.w3.org/1999/xlink" xlink:href="http://www.antweb.org/specimen/CASENT0172006" ext-link-type="uri" xlink:type="simple">CASENT0172006</ext-link>; <named-content xmlns:xlink="http://www.w3.org/1999/xlink" content-type="dwc:institutional_code" xlink:title="Australian National Insect Collection" xlink:href="http://grbio.org/institution/australian-national-insect-collection" xlink:type="simple">ANIC</named-content>.</p><p>BENNSPECIMENID_735794 (Fig. <xref ref-type="fig" rid="F5">5</xref>): <abbrev xmlns:xlink="http://www.w3.org/1999/xlink" xlink:title="head width" id="ABBRID0ENAAG" xlink:type="simple">HW</abbrev> 0.23; <abbrev xmlns:xlink="http://www.w3.org/1999/xlink" xlink:title="head length" id="ABBRID0ERAAG" xlink:type="simple">HL</abbrev> 0.31; <abbrev xmlns:xlink="http://www.w3.org/1999/xlink" xlink:title="scape length" id="ABBRID0EVAAG" xlink:type="simple">SL</abbrev> 0.17; <abbrev xmlns:xlink="http://www.w3.org/1999/xlink" xlink:title="mandible length" id="ABBRID0EZAAG" xlink:type="simple">MaL</abbrev> 0.13; <abbrev xmlns:xlink="http://www.w3.org/1999/xlink" xlink:title="Weber’s length" id="ABBRID0E4AAG" xlink:type="simple">WL</abbrev> 0.44; <abbrev xmlns:xlink="http://www.w3.org/1999/xlink" xlink:title="pronotal width" id="ABBRID0EBBAG" xlink:type="simple">PrW</abbrev> 0.15; <abbrev xmlns:xlink="http://www.w3.org/1999/xlink" xlink:title="mesonotal width" id="ABBRID0EFBAG" xlink:type="simple">MW</abbrev> 0.14; <abbrev xmlns:xlink="http://www.w3.org/1999/xlink" xlink:title="petiolar length" id="ABBRID0EJBAG" xlink:type="simple">PTL</abbrev> 0.15; <abbrev xmlns:xlink="http://www.w3.org/1999/xlink" xlink:title="petiolar height" id="ABBRID0ENBAG" xlink:type="simple">PTH</abbrev> 0.11; <abbrev xmlns:xlink="http://www.w3.org/1999/xlink" xlink:title="petiolar width" id="ABBRID0ERBAG" xlink:type="simple">PTW</abbrev> 0.08; <abbrev xmlns:xlink="http://www.w3.org/1999/xlink" xlink:title="postpetiolar length" id="ABBRID0EVBAG" xlink:type="simple">PPL</abbrev> 0.11; <abbrev xmlns:xlink="http://www.w3.org/1999/xlink" xlink:title="postpetiolar width" id="ABBRID0EZBAG" xlink:type="simple">PPW</abbrev> 0.09; <abbrev xmlns:xlink="http://www.w3.org/1999/xlink" xlink:title="postpetiolar height" id="ABBRID0E4BAG" xlink:type="simple">PPH</abbrev> 0.13; <abbrev xmlns:xlink="http://www.w3.org/1999/xlink" xlink:title="cephalic index" id="ABBRID0EBCAG" xlink:type="simple">CI</abbrev> 72, <abbrev xmlns:xlink="http://www.w3.org/1999/xlink" xlink:title="scape index" id="ABBRID0EFCAG" xlink:type="simple">SI</abbrev> 74, <abbrev xmlns:xlink="http://www.w3.org/1999/xlink" xlink:title="mandibular index" id="ABBRID0EJCAG" xlink:type="simple">MI</abbrev> 56, <abbrev xmlns:xlink="http://www.w3.org/1999/xlink" xlink:title="petiolar index" id="ABBRID0ENCAG" xlink:type="simple">PI</abbrev> 56, <abbrev xmlns:xlink="http://www.w3.org/1999/xlink" xlink:title="postpetiolar index" id="ABBRID0ERCAG" xlink:type="simple">PPI</abbrev> 83, <abbrev xmlns:xlink="http://www.w3.org/1999/xlink" xlink:title="postpetiolar height index" id="ABBRID0EVCAG" xlink:type="simple">PPHI</abbrev> 117.</p><fig id="F5" position="float" orientation="portrait"><object-id xmlns:xlink="http://www.w3.org/1999/xlink" content-type="doi" xlink:type="simple">10.3897/zookeys.1197.114072.figure5</object-id><object-id xmlns:xlink="http://www.w3.org/1999/xlink" content-type="arpha" xlink:type="simple">6060FB96-247E-5DBE-8767-2FFAD01E2370</object-id><label>Figure 5.</label><caption><p>Worker of <italic><tp:taxon-name><tp:taxon-name-part taxon-name-part-type="genus" reg="Leptanilla">Leptanilla</tp:taxon-name-part><tp:taxon-name-part taxon-name-part-type="species" reg="swani">swani</tp:taxon-name-part></tp:taxon-name></italic> (BENNSPECIMENID_735794) <bold>a</bold> dorsal view <bold>b</bold> profile view <bold>c</bold> full-face view.</p></caption><graphic xmlns:xlink="http://www.w3.org/1999/xlink" xlink:href="zookeys-1197-171_article-114072__-g005.jpg" position="float" orientation="portrait" xlink:type="simple" id="oo_1023364.jpg"><uri content-type="original_file" xlink:type="simple">https://binary.pensoft.net/fig/1023364</uri></graphic></fig><p>BENNSPECIMENID_735840: <abbrev xmlns:xlink="http://www.w3.org/1999/xlink" xlink:title="head width" id="ABBRID0EZDAG" xlink:type="simple">HW</abbrev> 0.22; <abbrev xmlns:xlink="http://www.w3.org/1999/xlink" xlink:title="head length" id="ABBRID0E4DAG" xlink:type="simple">HL</abbrev> 0.31; <abbrev xmlns:xlink="http://www.w3.org/1999/xlink" xlink:title="scape length" id="ABBRID0EBEAG" xlink:type="simple">SL</abbrev> 0.16; <abbrev xmlns:xlink="http://www.w3.org/1999/xlink" xlink:title="mandible length" id="ABBRID0EFEAG" xlink:type="simple">MaL</abbrev> 0.12; <abbrev xmlns:xlink="http://www.w3.org/1999/xlink" xlink:title="Weber’s length" id="ABBRID0EJEAG" xlink:type="simple">WL</abbrev> 0.45; <abbrev xmlns:xlink="http://www.w3.org/1999/xlink" xlink:title="pronotal width" id="ABBRID0ENEAG" xlink:type="simple">PrW</abbrev> 0.15; <abbrev xmlns:xlink="http://www.w3.org/1999/xlink" xlink:title="mesonotal width" id="ABBRID0EREAG" xlink:type="simple">MW</abbrev> 0.12; <abbrev xmlns:xlink="http://www.w3.org/1999/xlink" xlink:title="petiolar length" id="ABBRID0EVEAG" xlink:type="simple">PTL</abbrev> 0.15; <abbrev xmlns:xlink="http://www.w3.org/1999/xlink" xlink:title="petiolar height" id="ABBRID0EZEAG" xlink:type="simple">PTH</abbrev> 0.11; <abbrev xmlns:xlink="http://www.w3.org/1999/xlink" xlink:title="petiolar width" id="ABBRID0E4EAG" xlink:type="simple">PTW</abbrev> 0.09; <abbrev xmlns:xlink="http://www.w3.org/1999/xlink" xlink:title="postpetiolar length" id="ABBRID0EBFAG" xlink:type="simple">PPL</abbrev> 0.12; <abbrev xmlns:xlink="http://www.w3.org/1999/xlink" xlink:title="postpetiolar width" id="ABBRID0EFFAG" xlink:type="simple">PPW</abbrev> 0.10; <abbrev xmlns:xlink="http://www.w3.org/1999/xlink" xlink:title="postpetiolar height" id="ABBRID0EJFAG" xlink:type="simple">PPH</abbrev> 0.12; <abbrev xmlns:xlink="http://www.w3.org/1999/xlink" xlink:title="cephalic index" id="ABBRID0ENFAG" xlink:type="simple">CI</abbrev> 71, <abbrev xmlns:xlink="http://www.w3.org/1999/xlink" xlink:title="scape index" id="ABBRID0ERFAG" xlink:type="simple">SI</abbrev> 72, <abbrev xmlns:xlink="http://www.w3.org/1999/xlink" xlink:title="mandibular index" id="ABBRID0EVFAG" xlink:type="simple">MI</abbrev> 55, <abbrev xmlns:xlink="http://www.w3.org/1999/xlink" xlink:title="petiolar index" id="ABBRID0EZFAG" xlink:type="simple">PI</abbrev> 59, <abbrev xmlns:xlink="http://www.w3.org/1999/xlink" xlink:title="postpetiolar index" id="ABBRID0E4FAG" xlink:type="simple">PPI</abbrev> 87, <abbrev xmlns:xlink="http://www.w3.org/1999/xlink" xlink:title="postpetiolar height index" id="ABBRID0EBGAG" xlink:type="simple">PPHI</abbrev> 106.</p><p><ext-link xmlns:xlink="http://www.w3.org/1999/xlink" xlink:href="http://www.antweb.org/specimen/CASENT0172006" ext-link-type="uri" xlink:type="simple">CASENT0172006</ext-link>: <abbrev xmlns:xlink="http://www.w3.org/1999/xlink" xlink:title="head width" id="ABBRID0EMGAG" xlink:type="simple">HW</abbrev> 0.20; <abbrev xmlns:xlink="http://www.w3.org/1999/xlink" xlink:title="head length" id="ABBRID0EQGAG" xlink:type="simple">HL</abbrev> 0.28; <abbrev xmlns:xlink="http://www.w3.org/1999/xlink" xlink:title="scape length" id="ABBRID0EUGAG" xlink:type="simple">SL</abbrev> 0.12; <abbrev xmlns:xlink="http://www.w3.org/1999/xlink" xlink:title="mandible length" id="ABBRID0EYGAG" xlink:type="simple">MaL</abbrev> 0.09; <abbrev xmlns:xlink="http://www.w3.org/1999/xlink" xlink:title="Weber’s length" id="ABBRID0E3GAG" xlink:type="simple">WL</abbrev> 0.35; <abbrev xmlns:xlink="http://www.w3.org/1999/xlink" xlink:title="pronotal width" id="ABBRID0EAHAG" xlink:type="simple">PrW</abbrev> 0.13; <abbrev xmlns:xlink="http://www.w3.org/1999/xlink" xlink:title="mesonotal width" id="ABBRID0EEHAG" xlink:type="simple">MW</abbrev> 0.11; <abbrev xmlns:xlink="http://www.w3.org/1999/xlink" xlink:title="petiolar length" id="ABBRID0EIHAG" xlink:type="simple">PTL</abbrev> 0.11; <abbrev xmlns:xlink="http://www.w3.org/1999/xlink" xlink:title="petiolar height" id="ABBRID0EMHAG" xlink:type="simple">PTH</abbrev> 0.10; <abbrev xmlns:xlink="http://www.w3.org/1999/xlink" xlink:title="petiolar width" id="ABBRID0EQHAG" xlink:type="simple">PTW</abbrev> 0.08; <abbrev xmlns:xlink="http://www.w3.org/1999/xlink" xlink:title="postpetiolar length" id="ABBRID0EUHAG" xlink:type="simple">PPL</abbrev> 0.08; <abbrev xmlns:xlink="http://www.w3.org/1999/xlink" xlink:title="postpetiolar width" id="ABBRID0EYHAG" xlink:type="simple">PPW</abbrev> 0.08; <abbrev xmlns:xlink="http://www.w3.org/1999/xlink" xlink:title="postpetiolar height" id="ABBRID0E3HAG" xlink:type="simple">PPH</abbrev> 0.10; <abbrev xmlns:xlink="http://www.w3.org/1999/xlink" xlink:title="cephalic index" id="ABBRID0EAIAG" xlink:type="simple">CI</abbrev> 69, <abbrev xmlns:xlink="http://www.w3.org/1999/xlink" xlink:title="scape index" id="ABBRID0EEIAG" xlink:type="simple">SI</abbrev> 59, <abbrev xmlns:xlink="http://www.w3.org/1999/xlink" xlink:title="mandibular index" id="ABBRID0EIIAG" xlink:type="simple">MI</abbrev> 44, <abbrev xmlns:xlink="http://www.w3.org/1999/xlink" xlink:title="petiolar index" id="ABBRID0EMIAG" xlink:type="simple">PI</abbrev> 70, <abbrev xmlns:xlink="http://www.w3.org/1999/xlink" xlink:title="postpetiolar index" id="ABBRID0EQIAG" xlink:type="simple">PPI</abbrev> 100, <abbrev xmlns:xlink="http://www.w3.org/1999/xlink" xlink:title="postpetiolar height index" id="ABBRID0EUIAG" xlink:type="simple">PPHI</abbrev> 125.</p></tp:treatment-sec></tp:taxon-treatment>
